# Supplementary material for: Investigating infectious outcomes in adult patients undergoing solid organ transplantation: A retrospective single-center experience, Paris, France
Source: PLoS One. 2023 Oct 5;18(10):e0291860. doi: 10.1371/journal.pone.0291860 (PMC10553823; doi:10.1371/journal.pone.0291860)
Supplement: S1 Database — (XLSX) [file pone.0291860.s001.xlsx]

## Sheet: Sheet1
ID Personne		Sex	Age	length of hospitalization	previous medical conditions				Transplantation type				Immunosuppressive drug used									symptoms		Site of infection								micro-organism + isolation					biology		treatment		admission + evolution			complications
ID patient	Hospitalization number	sex	age	length of hospitalization	Diabetes	Charlson score ≥ 3	HIV positive	Neoplasm	Heart	Kidney	Lung	Liver	prednisone	cyclosporin	tacrolimus	MMF	everolimus	azathioprine	sirolimus	overdose	interval between transplantation and infection (years)	fever	chills	respiratory	urinary	intra-abdominal	skin	osteo-articular	blood stream	nervous system	cardiovascular	micro-organism	viral	bacterial	mycosis	no micro-organism found	WBC	CRP	treatment	treatment duration	ICU	good	death	no complications	renal	neurologic	metabolic	hematologic	digestive
1	1	F	47	56	0	0	1	0	1	0	0	0	1	0	1	1	0	0	0	1	0.3	1	0	1	0	0	0	0	0	0	0	Influenza A H1N1	1	0	0	0	2430	122	oseltamivir	5 days	0	1	0	1	0	0	0	0	0
2	2	M	61	14	0	1	0	0	1	0	0	0	1	1	0	0	0	0	0	0	0.1	0	0	0	1	0	0	0	1	0	0	E. coli NDM, pseudomonas	0	1	0	0	12000	328	ceftazidim /avibactam, aztreonam, ciprofloxacin, fosfomycin	14 days	1	0	1	0	0	0	0	0	0
3	3	M	76	16	0	1	0	1	1	0	0	0	1	0	0	0	1	0	0	0	19	0	0	1	0	0	0	0	0	0	0	Pseudomonas, Rhinovirus	1	1	0	0	8080	37	piperacillin /tazobactam	7 days	0	0	0	1	0	0	0	0	0
	4	M	76	95	0	1	0	1	1	0	0	0	1	0	0	0	1	0	0	0	19	1	0	1	0	0	0	0	0	0	0	Rhinovirus	1	0	0	0	14500	487	piperacillin /tazobactam, ciprofloxacin	7 days	1	0	0	0	0	0	0	1	1
4	5	M	37	4	1	1	0	0	1	0	0	0	1	1	0	1	1	0	0	0	1.5	1	0	1	0	0	0	0	0	0	0	Rhinovirus	1	0	0	0	3400	97	0	0	0	1	0	1	0	0	0	0	0
5	6	M	71	4	0	1	0	0	0	1	0	0	1	1	0	0	0	1	0	0	4	0	0	1	0	0	0	0	0	0	0	parainfluenzae virus	1	0	0	0	2700	23	cefotaxime, spiramycin	3 days	0	1	0	1	0	0	0	0	0
6	7	M	47	3	0	0	1	0	0	0	1	0	1	1	0	1	0	0	0	0	0.2	1	1	1	0	0	0	0	0	0	0	0	0	0	0	0	13100	175	piperacillin /tazobactam, ciprofloxacine	3 days	0	1	0	1	0	0	0	0	0
7	8	M	60	7	1	0	0	0	1	0	0	0	1	1	0	1	1	0	0	1	3	0	0	0	0	1	0	0	0	0	0	microsporidium	0	0	1	0	5000	85	0	0	0	1	0	1	0	0	0	0	0
8	9	F	52	8	1	0	0	0	1	0	0	0	1	0	1	1	0	0	0	0	0.7	0	1	0	0	0	0	0	1	0	0	streptococcus agalactiae	0	1	0	0	1400	16	amoxicillin	14 days	0	1	0	1	0	0	0	0	0
9	10	F	53	5	1	0	0	0	0	1	0	0	1	0	1	1	0	0	0	0	3	1	1	0	1	0	0	0	1	0	0	E. coli	0	1	0	0	8500	165	cefotaxime	10 days	0	1	0	1	0	0	0	0	0
10	11	M	56	13	1	1	0	1	0	1	0	0	1	0	1	0	0	0	0	0	6	1	1	1	0	0	0	0	0	0	0	para influenzae virus	1	0	0	0	11200	240	meropenem	7 days	1	1	0	0	1	0	0	0	0
11	12	F	54	6	0	0	1	1	0	0	0	1	0	0	1	1	0	0	0	0	12	1	0	0	0	1	0	0	0	0	0	0	0	0	0	1	12000	58	ceftriaxone, metronidazole	5 days	0	1	0	1	0	0	0	0	0
	13	F	54	3	0	0	1	1	0	0	0	1	0	0	1	1	0	0	0	0	12	1	1	1	0	0	0	0	0	0	0	Influenza A	1	0	0	0	8900	22	oseltamivir	5 days	0	1	0	1	0	0	0	0	0
12	14	M	65	34	0	0	1	0	0	1	0	0	1	1	0	1	0	0	0	1	12	1	0	0	0	0	0	0	1	0	0	Virus BK, HIV	1	0	0	0	5120	0	tuberculosis treatment	*	0	1	0	1	0	0	0	0	0
	15	M	65	2	0	0	1	0	0	1	0	0	1	1	0	1	0	0	0	1	12	0	0	1	0	0	0	0	0	0	0	0	0	0	0	1	3850	108	0	*	0	1	0	0	0	0	0	0	1
13	16	M	32	6	0	0	0	0	1	0	0	0	1	1	0	0	0	1	0	0	0.5	0	0	0	0	0	1	0	0	0	0	VZV	1	0	0	0	5370	19	aciclovir	10 days	0	1	0	0	0	1	0	0	0
14	17	M	62	17	0	1	1	1	0	1	0	0	1	1	0	0	0	1	0	1	0.9	1	1	0	0	0	1	0	0	0	0	0	0	0	0	1	800	89	piperacillin /tazobactam, daptomycin	14 days	0	1	0	0	0	0	0	1	0
15	18	M	72	18	1	1	0	1	1	0	0	0	1	0	0	0	1	1	0	0	3.5	1	0	1	0	0	0	0	0	0	0	0	0	0	0	1	4750	7	amoxicillin /clavulanic acid	10 days	0	1	0	0	0	0	0	0	1
	19	M	72	14	1	1	0	1	1	0	0	0	1	0	0	0	1	1	0	1	3.6	0	0	1	0	0	0	0	0	0	0	0	0	0	0	1	4220	32	voriconazole	*	0	1	0	1	0	0	0	0	0
	20	M	72	9	1	1	0	1	1	0	0	0	1	0	0	0	1	1	0	0	3.7	1	0	1	0	0	0	0	0	0	0	0	0	0	0	1	6840	29	amoxicillin /clavulanic acid	7 days	0	1	0	1	0	0	0	0	0
16	21	M	69	9	0	0	0	0	1	0	0	0	1	1	0	1	0	0	0	0	3.5	1	0	1	0	0	0	0	0	0	0	E coli	0	1	0	0	16700	63	cefotaxime, spiramycin	7 days	0	1	0	1	0	0	0	0	0
17	22	M	65	36	1	1	0	0	1	0	0	0	1	1	0	1	0	0	0	0	2	1	1	1	0	0	0	0	0	0	0	Pseudomonas aeruginosa	0	1	0	0	4140	18	ceftolozane /tazobactam, amikacin	15 days	1	1	0	0	0	0	0	0	0
	23	M	65	9	1	1	0	0	1	0	0	0	1	1	0	1	0	0	0	1	2	1	1	1	0	0	0	0	0	0	0	0	0	0	0	1	2770	135	piperacillin /tazobactam	7 days	0	1	0	0	1	0	0	0	0
	24	M	65	8	1	1	0	0	1	0	0	0	1	1	0	1	0	0	0	1	2	1	1	1	0	0	0	0	0	0	0	Pseudomonas aeruginosa, rhinovirus	1	1	0	0	11720	250	piperacillin /tazobactam, aerosolized colistin	7days	0	1	0	1	0	0	0	0	0
18	25	M	66	11	0	0	0	0	0	0	1	0	1	0	1	1	0	0	0	1	0.5	1	0	1	0	0	0	0	0	0	0	Streptococcus pyogene	0	1	0	0	2120	185	amoxicillin /clavulanic acid, clindamycin	7 days	1	1	0	1	0	0	0	0	0
19	26	F	60	11	1	1	0	1	0	1	0	0	0	1	0	1	0	0	0	0	10	1	1	0	0	1	0	0	0	0	0	E coli	0	1	0	0	23900	350	cefotaxime	10 days	0	1	0	0	0	0	0	1	0
20	27	F	55	15	0	1	0	0	1	0	0	0	1	0	1	1	0	0	0	0	0.2	0	1	1	0	0	0	0	0	0	0	0	0	0	0	1	960	31	piperacillin /tazobactam	4 days	0	1	0	0	0	0	0	1	0
	28	F	55	22	0	1	0	0	1	0	0	0	1	0	1	1	0	0	0	0	0.9	1	1	0	0	0	0	0	1	0	0	Bacillus Cereus	0	1	0	0	1130	182	imipenem	7 days	0	1	0	0	0	0	0	0	1
	29	F	55	9	0	1	0	0	1	0	0	0	1	0	1	0	1	0	0	0	1	1	1	0	0	0	0	0	1	0	0	Aeromonas caviae, Klebsiella oxytoca, Enterobacter cloacae	0	1	0	0	960	234	piperacillin /tazobactam	7 days	0	1	0	0	0	0	0	0	0
	30	F	55	70	0	1	0	0	1	0	0	0	1	0	1	0	1	0	0	0	1	1	0	1	0	0	0	0	0	0	0	Aspergillus fumigatus	0	0	1	0	6800	111	voriconazole	months	1	0	0	0	1	0	0	0	0
	31	F	55	1	0	1	0	0	1	0	0	0	1	0	1	0	1	0	0	0	1.4	0	0	1	0	0	0	0	0	0	0	Aspergillus fumigatus	0	0	1	0	4190	10	0	0	0	1	0	1	0	0	0	0	0
	32	F	55	25	0	1	0	0	1	0	0	0	1	0	1	0	1	0	0	0	1.6	1	1	1	0	0	0	0	0	0	0	0	0	0	0	1	820	98	piperacillin /tazobactam	7 days	0	1	0	0	0	0	0	1	0
21	33	M	55	5	1	1	0	0	1	0	0	0	1	1	0	1	1	0	0	0	5	1	1	1	0	0	0	0	0	0	0	VRS	1	0	0	0	7500	70	0	0	0	1	0	1	0	0	0	0	0
22	34	M	61	9	0	1	0	0	0	1	0	0	1	0	1	0	1	0	0	0	10	1	0	1	0	0	0	0	0	0	0	0	0	0	0	1	15000	94	amoxicillin /clavulanic acid	5 days	0	1	0	1	0	0	0	0	0
23	35	F	73	11	1	1	0	0	0	1	0	0	1	0	0	0	1	0	0	0	7	0	0	0	1	0	0	0	0	0	0	Enterobacter cloacae	0	1	0	0	10170	138	cefepime	10 days	0	0	1	0	0	1	0	0	0
24	36	F	52	5	1	0	0	0	0	1	0	0	1	0	1	1	0	0	0	0	3	1	1	0	1	0	0	0	0	0	0	E coli ESBL	0	1	0	0	14000	90	meropenem	15 days	0	1	0	1	0	0	0	0	0
25	37	M	65	2	0	1	0	0	1	0	0	0	1	0	0	0	0	1	1	0	2	1	0	1	0	0	0	0	0	0	0	Influenza A	1	0	0	0	14000	65	0	0	0	1	0	1	0	0	0	0	0
	38	M	65	8	0	1	0	0	1	0	0	0	1	0	0	0	0	1	1	0	3	1	0	1	0	0	0	0	0	0	0	0	0	0	0	1	6500	91	meropenem	7 days	0	1	0	1	0	0	0	0	0
26	39	F	49	7	0	0	0	0	0	1	0	0	1	0	0	1	0	0	0	0	0.1	1	1	0	1	0	0	0	0	0	0	Gram-negative bacteria	0	1	0	0	10400	132	ceftriaxone	14 days	0	1	0	0	0	0	0	1	0
27	40	M	66	8	1	1	0	0	1	0	0	0	1	1	0	1	0	0	0	0	0.7	1	0	0	1	0	0	0	0	0	0	E coli ESBL	0	1	0	0	25000	59	meropenem	14 days	0	1	0	0	0	0	0	0	0
	41	M	66	3	1	1	0	0	1	0	0	0	1	1	0	1	0	0	0	0	0.8	0	0	0	1	0	0	0	0	0	0	0	0	0	0	1	10400	0	0	0	0	1	0	0	0	0	0	0	0
28	42	M	61	7	0	0	0	0	0	1	0	0	1	0	1	1	0	0	0	0	0.3	0	0	0	1	0	0	0	0	0	0	Citrobacter ESBL	0	1	0	0	6060	3	meropeneme	14 days	0	1	0	0	0	0	0	0	1
29	43	F	55	8	1	1	0	0	1	0	0	0	1	1	0	1	0	0	0	0	0.6	1	0	1	0	0	0	0	0	0	0	Rhinovirus	1	0	0	0	3800	11	piperacillin /tazobactam, ciprofloxacine	7 days	1	1	0	1	0	0	0	0	0
30	44	F	70	10	1	1	0	0	1	0	0	0	0	0	0	1	1	0	0	0	7	1	0	1	0	0	0	0	0	0	0	para influenzae virus	1	0	0	0	14000	170	cefotaxime, spiramycin	7 days	1	1	0	1	0	0	0	0	0
31	45	F	48	3	0	0	0	0	0	1	0	0	1	0	1	1	0	0	0	0	10	1	0	1	0	0	0	0	0	0	0	0	0	0	0	1	11200	164	ceftriaxone	7 days	0	1	0	1	0	0	0	0	0
32	46	M	45	4	0	0	1	0	0	1	0	0	1	1	0	1	0	0	0	1	0.3	0	1	0	1	0	0	0	0	0	0	Citrobacter freundii	0	1	0	0	4040	22	cefepime	14 days	0	1	0	1	0	0	0	0	0
33	47	M	67	4	0	1	0	0	0	1	0	0	1	0	0	1	0	0	1	0	2	1	1	1	0	0	0	0	0	0	0	para influenzae virus	1	0	0	0	3540	154	cefotaxime, spiramycin	7 days	0	1	0	1	0	0	0	0	0
34	48	M	61	5	1	1	0	1	0	1	0	0	1	0	1	1	0	0	0	0	2	1	0	0	1	0	0	0	0	0	0	pseudomonas aeruginosa	0	1	0	0	18000	75	ceftazidime, ciprofloxacine	14 days	0	1	0	1	0	0	0	0	0
35	49	F	71	16	0	1	0	1	0	0	0	1	0	0	1	1	0	0	0	1	28	1	0	1	0	0	0	0	0	0	0	Influenza B	1	0	0	0	4800	13	cefotaxime, oseltamivir	5 days	0	1	0	1	0	0	0	0	0
	50	F	71	22	0	1	0	1	0	0	0	1	0	0	1	1	0	0	0	0	28	0	0	1	0	0	0	0	0	0	0	Influenza A	1	0	0	0	15000	7	amoxicillin /clavulanic acid, oseltamivir	5 days	0	1	0	1	0	0	0	0	0
36	51	F	49	3	0	0	0	0	0	0	1	0	1	0	1	0	1	0	0	0	4	1	0	0	0	1	0	0	0	0	0	Campylobacter jejuni	0	1	0	0	4500	23	ceftriaxone	3 days	0	1	0	1	0	0	0	0	0
37	52	F	69	13	1	1	0	0	0	1	0	0	1	0	1	1	0	0	0	0	0.5	0	0	0	0	0	0	0	1	0	0	Klebsiella NDM, Enterococcus feacium	0	1	0	0	12500	65	ceftazidime /avibactam, aztreonam, vancomycin	7 days	0	1	0	0	1	0	0	1	0
38	53	M	63	8	0	1	0	0	0	1	0	0	0	1	0	1	0	0	0	0	5	1	1	0	1	0	0	0	1	0	0	E coli ESBL	0	1	0	0	10850	189	meropenem, gentamicin	21 days	0	1	0	1	0	0	0	0	0
39	54	F	59	4	0	0	0	0	0	1	0	0	0	0	0	1	0	0	0	0	3	1	1	0	1	0	0	0	0	0	0	E coli	0	1	0	0	12500	75	cefotaxime	14 days	0	1	0	1	0	0	0	0	0
40	55	M	63	13	1	1	0	0	1	0	0	0	1	1	0	1	1	0	0	1	1	1	1	0	0	1	0	0	0	0	0	Salmonella typhimurium	0	1	0	0	3600	205	piperacillin /tazobactam, amikacin	10 days	1	1	0	0	0	0	0	0	0
	56	M	63	52	1	1	0	0	1	0	0	0	1	1	0	1	1	0	0	0	1	1	0	1	0	1	0	0	0	0	0	Salmonella typhimurium	0	1	0	0	4800	82	piperacillin /tazobactam	28 days	0	1	0	0	1	0	0	0	0
41	57	M	62	16	1	1	0	1	0	1	0	0	1	0	0	0	0	0	1	0	3	1	0	1	0	0	0	0	0	0	0	0	0	0	0	1	6800	67	ceftriaxone, spiramycin	14 days	0	0	0	0	0	0	0	0	0
42	58	M	66	7	0	1	0	0	1	0	0	0	0	1	0	1	0	0	0	0	17	1	0	0	0	1	0	0	0	0	0	clostridium dificille	0	1	0	0	9800	99	fidaxomicine	10 days	0	1	0	1	0	0	0	0	0
43	59	M	66	5	1	1	0	0	0	1	0	0	0	1	0	1	0	0	0	1	7	0	0	0	0	0	1	0	0	0	0	VZV	1	0	0	0	6990	9	aciclovir	10 days	0	1	0	1	0	0	0	0	0
44	60	M	55	16	1	1	0	0	0	1	0	0	0	0	1	0	0	1	0	0	7	1	0	0	0	0	0	0	1	0	0	Staphylococcus ludgunensis	0	1	0	0	3790	166	cefazolin	14 days	0	1	0	0	0	0	0	0	1
45	61	M	51	24	1	0	0	0	0	1	0	0	1	0	1	1	0	0	0	0	9	1	1	0	0	0	0	1	0	0	0	0	0	0	0	1	12530	234	cefazolin, gentamicin	45 days	0	1	0	0	0	1	0	0	0
	62	M	51	8	1	0	0	0	0	1	0	0	1	0	1	1	0	0	0	0	9	0	0	0	0	0	0	1	0	0	0	0	0	0	0	1	7900	4	levofloxacine, clindamycin	2 days	0	1	0	1	0	0	0	0	0
46	63	M	78	9	1	1	0	1	1	0	0	0	1	1	0	1	0	0	0	0	1.5	0	0	0	0	1	0	0	0	0	0	0	0	0	0	1	7220	125	ceftriaxone, metronidazole	7 days	0	1	0	1	0	0	0	0	0
	64	M	78	2	1	1	0	1	1	0	0	0	1	1	0	1	1	0	0	0	1.5	0	0	0	0	0	0	0	0	0	0	0	0	0	0	1	6880	0	0	0	0	1	0	1	0	0	0	0	0
47	65	M	64	18	1	1	0	0	0	1	0	0	1	0	0	0	0	0	1	0	2	1	0	0	0	0	1	0	0	0	0	Klebsiella pneumoniae	0	1	0	0	8570	233	amoxicillin /clavulanic acid, clindamycin	14 days	1	0	0	0	1	0	0	0	0
	66	M	64	49	1	1	0	0	0	1	0	0	1	0	0	0	0	0	1	0	2	1	0	0	0	0	0	1	0	0	0	Enterococcus feacalis	0	1	0	0	4880	20	amoxicillin, tigecycline	90 days	0	1	0	0	0	0	0	0	0
	67	M	64	9	1	1	0	0	0	1	0	0	1	0	0	0	0	0	1	0	2	0	0	1	0	0	0	0	0	0	0	0	0	0	0	1	4400	122	amoxicillin /clavulanic acid	7 days	0	1	0	0	0	0	0	0	1
48	68	F	47	60	0	0	1	0	1	0	0	0	1	0	1	1	0	0	0	1	0.1	0	1	0	0	0	1	0	0	0	0	Enterbacter cloacae ESBL	0	1	0	0	8900	44	meropenem	14 days	1	1	0	0	0	0	0	0	0
	69	F	47	64	0	0	1	0	1	0	0	0	1	0	1	1	0	0	0	1	0.2	1	0	1	0	0	0	0	0	0	0	Influenza A, H1N1	1	0	0	0	2430	122	oseltamivir	5 days	0	1	0	1	0	0	0	0	0
49	70	M	49	10	0	0	0	0	0	0	1	0	1	0	1	1	0	0	0	1	10	1	0	0	0	0	1	0	0	0	0	Staphylococcus aureus	0	1	0	0	14000	28	piperacillin /tazobactam, clindamycin	7 days	0	1	0	0	0	0	0	0	0
50	71	M	36	5	0	0	0	0	0	1	0	0	1	1	0	1	0	0	0	0	2	0	0	0	0	1	0	0	0	0	0	0	0	0	0	1	2600	0	0	0	0	1	0	0	0	0	0	0	1
51	72	F	70	14	1	1	0	0	0	1	0	0	1	0	1	1	0	0	0	0	0.3	1	1	0	1	0	0	0	0	0	0	E feacalis	0	1	0	0	2900	261	amoxicillin, ceftriaxone	14 days	0	1	0	0	1	0	0	0	0
52	73	M	51	6	1	0	0	0	0	1	0	0	0	0	0	0	0	1	0	0	7	1	1	0	1	0	0	0	0	0	0	0	0	0	0	1	11380	92	cefotaxime	14 days	0	1	0	0	0	0	0	0	0
53	74	F	49	6	1	1	0	0	0	1	0	0	1	1	0	0	0	1	0	0	1.5	1	1	0	1	0	0	0	0	0	0	0	0	0	0	1	2950	46	piperacillin /tazobactam	14 days	0	1	0	0	0	0	0	0	0
	75	F	49	7	1	1	0	0	0	1	0	0	0	1	0	0	0	1	0	0	2	1	1	0	1	0	0	0	0	0	0	0	0	0	0	1	7560	59	cefotaxime	3 days	0	1	0	0	0	0	0	0	0
	76	F	49	7	1	1	0	0	0	1	0	0	0	1	0	0	0	1	0	0	2.5	1	0	0	0	1	0	0	0	0	0	0	0	0	0	1	3060	62	cefepime	3 days	0	1	0	0	0	0	0	0	0
54	77	F	60	5	0	0	0	0	0	1	0	0	1	1	0	1	0	0	0	0	20	1	0	0	1	0	0	0	1	0	0	E coli	0	1	0	0	13600	187	cefotaxime	10 days	0	1	0	0	1	0	0	1	0
55	78	M	53	16	0	1	0	0	1	0	0	0	1	1	0	0	1	0	0	1	1.2	0	0	0	0	1	0	0	0	0	0	CMV	1	0	0	0	5430	0	foscavir	1 day	0	1	0	1	0	0	0	0	0
	79	M	53	5	0	1	0	0	1	0	0	0	1	1	0	0	1	0	0	0	1.3	1	0	0	0	0	0	0	0	0	0	0	0	0	0	1	1450	30	amoxicillin /clavulanic acid	7 days	0	1	0	1	0	0	0	0	0
	80	M	53	22	0	1	0	0	1	0	0	0	1	1	0	0	1	0	0	0	1.4	0	0	0	0	0	0	0	0	0	0	0	0	0	0	1	2280	0	0	0	0	1	0	0	0	0	0	1	0
	81	M	53	3	0	1	0	0	1	0	0	0	1	1	0	0	1	0	0	0	1.5	0	0	1	0	0	0	0	0	0	0	0	0	0	0	1	1950	4	0	0	0	1	0	1	0	0	0	0	0
	82	M	53	8	0	1	0	0	1	0	0	0	1	1	0	0	1	0	0	0	1.7	0	0	1	0	0	0	0	0	0	0	0	0	0	0	1	2620	0	0	0	0	1	0	0	0	0	0	0	0
	83	M	53	16	0	1	0	0	1	0	0	0	1	1	0	0	1	0	0	0	1.9	0	0	1	0	0	0	0	0	0	0	pseudomonas aeruginosa, micelian filaments	0	1	1	0	2560	9	imipenem, voriconazole	14 days	0	0	0	1	0	0	0	0	0
	84	M	53	32	0	1	0	0	1	0	0	0	1	1	0	0	1	0	0	0	2	0	0	1	0	0	0	0	0	0	0	pseudomonas aeruginosa, micelian filaments	0	1	1	0	13500	15	imipenem, voriconazole	14 days	1	0	1	0	0	0	0	0	0
56	85	M	62	8	0	1	0	0	1	0	0	0	1	1	0	1	0	0	0	0	0.7	1	1	0	0	1	0	0	1	0	0	E coli	0	1	0	0	13000	228	ceftriaxone, metronidazole	7 days	0	1	0	1	0	0	0	0	0
57	86	F	64	5	0	1	0	1	0	1	0	0	1	1	0	1	0	0	0	0	15	1	0	1	0	0	0	0	0	0	0	0	0	0	0	1	12700	22	cefotaxime	7 days	0	1	0	1	0	0	0	0	0
58	87	M	63	27	1	1	0	0	0	0	1	0	1	0	1	1	0	0	0	0	0.9	0	0	0	0	0	0	1	0	0	0	pseudomonas aeruginosa	0	1	0	0	16000	123	ceftazidime, ciprofloxacine	90 days	1	0	0	0	0	0	1	1	0
59	88	M	56	3	1	1	0	0	0	1	0	0	0	0	1	1	0	0	0	1	1	0	0	1	0	0	0	0	0	0	0	coronavirus, rhinovirus	1	0	0	0	3330	10	0	0	0	1	0	1	0	0	0	0	0
60	89	M	60	64	0	1	0	0	1	0	0	0	1	1	0	1	0	0	0	0	0.5	0	1	1	0	0	0	0	0	0	0	CMV	1	0	0	0	6500	0	foscavir	12 days	1	0	0	0	1	1	0	0	0
	90	M	60	7	0	1	0	0	1	0	0	0	1	1	0	0	0	0	1	0	0.8	1	0	1	0	0	0	0	0	0	0	CMV	1	0	0	0	6600	126	cefotaxime	7 days	0	1	0	0	0	0	0	0	0
	91	M	60	1	0	1	0	0	1	0	0	0	1	1	0	0	1	0	0	0	1.2	0	0	0	0	0	1	0	0	0	0	0	0	0	0	1	2980	0	amoxicillin /clavulanic acid	10 days	0	1	0	0	0	0	0	0	0
	92	M	60	7	0	1	0	0	1	0	0	0	1	1	0	0	1	0	0	0	1.5	0	0	0	0	0	0	0	0	0	0	0	0	0	0	1	3810	4	0	0	0	1	0	0	0	0	0	0	0
	93	M	60	4	0	1	0	0	1	0	0	0	1	1	0	0	1	0	0	0	1.6	1	0	1	0	0	0	0	0	0	0	Coronavirus OC43	1	0	0	0	3360	0	0	0	0	1	0	1	0	0	0	0	0
61	94	M	71	18	1	1	0	0	1	0	0	0	1	0	0	1	1	0	1	0	5	0	0	1	0	0	0	0	0	0	0	Pseudomonas aeruginosa	0	1	0	0	8350	90	ceftazidime, ciprofloxacine	14 days	0	1	0	0	0	0	1	1	0
61	95	M	71	6	1	1	0	0	1	0	0	0	1	0	0	1	1	0	1	0	5	1	0	1	0	0	0	0	0	0	0	0	0	0	0	1	7200	87	piperacillin /tazobactam	7 days	0	1	0	1	0	0	0	0	0
62	96	M	62	5	1	1	0	0	0	1	0	0	1	0	0	1	0	0	1	0	11	1	0	0	0	1	0	0	0	0	0	0	0	0	0	1	8000	109	ceftriaxone	7 days	0	1	0	1	0	0	0	0	0
63	97	F	38	7	0	0	0	0	0	1	0	0	0	0	1	0	0	1	0	0	7	1	0	0	1	0	0	0	0	0	0	Klebsiella pneumoniae	0	1	0	0	21000	77	cefotaxime	45 days	0	1	0	1	0	0	0	0	0
64	98	M	65	6	0	1	0	0	1	0	0	0	1	1	0	1	0	0	0	0	3	0	0	0	0	0	1	0	0	1	0	VZV	1	0	0	0	6600	8	Aciclovir	10 days	0	1	0	1	0	0	0	0	0
65	99	M	70	23	0	1	0	0	0	0	1	0	1	0	1	0	0	1	0	0	7	1	1	0	0	0	1	0	0	1	0	cryptococcus neoformans	0	0	1	0	4800	38	amphotericin b, flucytosine	56 days	0	1	0	0	0	0	0	0	0
66	100	M	66	17	0	1	0	0	0	0	1	0	1	0	1	1	0	0	0	0	7	0	0	1	0	0	0	0	0	0	0	Pseudomonas aeruginosa	0	1	0	0	8900	47	piperacillin	14 days	1	1	0	0	0	0	0	0	0
67	101	F	25	12	0	1	0	0	1	0	0	0	1	0	1	0	0	1	0	0	4	1	0	1	0	0	0	0	0	0	0	Influenza A H1N1	1	0	0	0	1100	18	oseltamivir, cefotaxime	7 days	1	1	0	0	0	0	0	0	1
68	102	M	43	3	0	1	0	0	1	0	0	0	1	1	0	1	0	0	0	0	2	0	1	0	0	1	0	0	0	0	0	0	0	0	0	1	8680	18	0	0	0	1	0	1	0	0	0	0	0
69	103	M	66	12	0	1	1	1	0	1	0	0	1	0	1	1	0	0	0	0	2	1	0	1	0	0	0	0	0	0	0	rhinovirus	1	0	0	0	12460	50	piperacillin /tazobactam	7 days	1	1	0	0	0	0	0	0	0
	104	M	66	63	0	1	1	1	0	1	0	0	1	0	1	1	0	0	0	0	2.8	0	0	0	0	0	0	0	0	1	0	0	0	0	0	1	5250	77	tuberculosis treatment	360 days	1	0	0	0	0	1	0	0	0
70	105	F	70	11	0	0	1	0	0	1	0	0	1	0	1	1	0	0	0	0	15	0	0	1	0	0	0	0	0	0	0	0	0	0	0	1	1570	4	cefotaxime	7 days	0	1	0	0	0	0	0	1	0
71	106	F	61	4	0	0	0	0	0	1	0	0	1	0	1	1	0	0	0	0	9	1	1	1	0	0	0	0	0	0	0	rhinovirus, coronavirus 229E	1	0	0	0	8750	141	ceftriaxone, spiramycin, oseltamivir	7 days	0	1	0	1	0	0	0	0	0
72	107	F	31	6	0	0	0	0	1	1	0	0	1	0	1	1	0	0	0	0	5	1	1	0	1	0	0	0	0	0	0	Klebsiella pneumoniae	0	1	0	0	9850	47	piperacillin /tazobactam	14 days	0	1	0	1	0	0	0	0	0
73	108	M	59	3	0	1	0	1	0	0	0	1	1	0	1	0	0	0	0	0	9	1	1	1	0	0	0	0	0	0	0	0	0	0	0	1	3080	273	cefotaxime	7 days	0	1	0	1	0	0	0	0	0
74	109	M	74	17	1	1	0	0	0	1	0	0	1	0	1	1	0	0	0	0	6	1	0	0	0	0	0	0	1	0	0	Staphylococcus aureus	0	1	0	0	13000	101	cefazolin	45 days	0	1	0	0	1	0	1	1	1
75	110	F	68	5	1	1	0	0	0	1	0	0	1	0	1	1	0	0	0	0	3	1	0	1	0	0	0	0	0	0	0	0	0	0	0	1	2600	66	cefotaxime, levofloxacine	7 days	0	1	0	0	0	0	0	1	0
76	111	M	66	16	1	1	0	0	1	0	0	0	1	0	1	0	1	0	0	1	3	0	0	0	0	1	0	0	0	0	0	0	0	0	0	1	5480	72	ceftriaxone	3 days	1	0	1	0	0	0	0	0	0
77	112	M	70	5	1	1	0	0	0	1	0	0	1	0	1	1	0	0	0	1	0.1	1	1	0	1	0	0	0	0	0	0	Enterococcus feacalis	0	1	0	0	5600	174	piperacillin /tazobactam	14 days	0	1	0	0	1	0	0	0	0
78	113	F	57	5	0	0	0	1	0	1	0	0	0	1	0	1	0	0	0	0	1.5	1	0	1	0	0	0	0	0	0	0	rhinovirus	1	0	0	0	5510	14	0	0	0	1	0	1	0	0	0	0	0
79	114	M	30	27	0	0	0	0	0	1	0	0	1	0	1	1	0	0	0	0	0.3	1	1	1	0	0	0	0	0	0	0	tuberculosis	0	1	0	0	4510	25	tuberculosis treatment	180 days	0	1	0	0	0	0	0	0	0
80	115	M	71	29	0	1	0	1	1	0	0	0	1	1	0	1	1	0	0	0	3	1	1	0	1	0	0	0	0	0	0	E coli	0	1	0	0	13000	15	piperacillin /tazobactam, vancomycin	14 days	1	0	0	0	1	0	0	1	0
81	116	M	61	37	0	0	0	0	1	0	0	0	1	1	0	1	0	0	0	0	0.1	1	0	0	1	0	0	0	0	0	0	Klebsiella pneumoniae	0	1	0	0	10000	48	cefepime	14 days	1	1	0	0	1	0	0	0	0
82	117	M	72	5	1	0	0	0	0	1	0	0	0	0	0	1	0	0	1	0	8	0	0	0	1	0	0	0	0	0	0	Klebsiella pneumoniae	0	1	0	0	18000	127	cefotaxime	14 days	0	1	0	0	1	0	0	0	0
	118	M	72	9	1	0	0	0	0	1	0	0	0	0	0	1	0	0	1	0	8	1	0	0	1	0	0	0	0	0	0	Enterococcus feacalis	0	1	0	0	15960	255	cefotaxime then piperacillin /tazobactam	14 days	0	1	0	0	1	0	0	0	0
83	119	F	43	14	1	1	0	0	0	0	1	0	1	0	1	1	0	0	0	0	0.4	0	0	1	0	0	0	0	0	0	0	pseudomonas, Klebsiella oxa-48	0	1	0	0	8600	124	ceftazidim /avibactam, amikacin	12 days	0	1	0	1	0	0	0	0	0
84	120	M	57	8	1	1	0	0	1	0	0	0	1	1	0	1	1	0	0	1	1.5	1	1	0	0	1	0	0	0	0	0	Campylobacter fetus	0	1	0	0	9200	14	piperacillin /tazobactam	7 days	1	1	0	0	1	0	0	0	0
85	121	M	81	6	0	1	0	1	1	0	0	0	0	1	0	0	0	0	0	0	29	1	0	1	0	0	0	0	0	0	0	Influenza A	1	0	0	0	5060	100	oseltamivir	5 days	0	1	0	1	0	0	0	0	0
86	122	M	59	6	1	1	0	0	1	0	0	0	1	1	0	1	0	0	0	1	1.2	1	0	1	0	0	0	0	0	0	0	coronavirus 229E, CMV	1	0	0	0	7200	22	valganciclovir	45 days	0	1	0	1	0	0	0	0	0
	123	M	59	86	1	1	0	0	1	0	0	0	1	1	0	1	0	0	0	1	0.3	1	0	1	0	0	0	1	0	0	0	Pseudomonas aeruginosa, tuberculosis	0	1	0	0	3100	177	colistin, meropenem, ceftazidim /avibactam	90 days	1	0	0	0	1	0	0	0	0
	124	M	59	4	1	1	0	0	1	0	0	0	1	0	1	1	0	0	0	0	0.6	0	0	1	0	0	0	0	0	0	0	resistant pseudomonas aeruginosa	0	1	0	0	2300	331	colistin, meropenem, ceftazidim /avibactam	14 days	1	0	1	0	0	0	0	0	0
87	125	F	64	9	1	1	0	0	1	0	0	0	1	0	1	1	1	0	0	0	1.5	1	0	0	0	0	0	0	1	0	0	Bacteroide fragilis	0	1	0	0	9800	48	piperacillin /tazobactam	9 days	0	1	0	0	1	0	0	0	0
	126	F	64	7	1	1	0	0	1	0	0	0	1	0	1	1	1	0	0	0	2.2	1	0	0	1	0	0	0	0	0	0	Ecoli	0	1	0	0	19700	368	cefotaxime	10 days	0	1	0	1	0	0	0	0	0
	127	F	64	1	1	1	0	0	1	0	0	0	1	0	1	1	1	0	0	0	2.5	0	0	0	0	0	0	0	1	0	0	0	0	0	0	1	11000	5	amoxicillin	1 day	0	1	0	1	0	0	0	0	0
	128	F	69	15	1	1	0	0	1	0	0	0	1	1	0	1	1	0	0	0	3	0	0	0	0	1	0	0	0	0	0	CMV	1	0	0	0	4900	23	ganciclovir then valganciclovir	21 days	0	1	0	0	1	0	0	0	1
88	129	M	61	2	0	0	0	1	0	1	0	0	0	0	1	1	0	0	0	0	1.2	1	0	1	0	0	0	0	0	0	0	Influenza B	1	0	0	0	5300	19	oeltamivir, amoxicillin	5 days	0	1	0	1	0	0	0	0	0
89	130	M	43	6	0	0	0	0	0	1	0	0	0	0	1	1	0	0	0	0	1.6	1	0	0	1	0	0	0	0	0	0	Proteus mirabilis	0	1	0	0	8700	121	imipenem	14 days	0	1	0	1	0	0	0	0	0
90	131	F	64	19	1	1	0	0	1	0	0	0	1	0	1	1	1	0	0	1	1.3	1	0	1	0	0	0	0	0	0	0	Citrobacter koseri, Morganelle morganii, Proteus mirabillis, Burkholderia cenopacia	0	1	0	0	13500	98	Ceftazidime, ciprofloxacine	15 days	0	1	0	1	0	0	0	0	0
	132	F	64	32	1	1	0	0	1	0	0	0	1	0	1	1	1	0	0	0	1.8	0	0	1	0	0	0	0	0	0	0	Aspergillus fumigatus	0	0	1	0	9900	105	voriconazole, valganciclovir	0	0	1	0	1	0	0	0	0	0
	133	F	64	12	1	1	0	0	1	0	0	0	1	0	1	1	1	0	0	1	1.9	1	1	1	0	0	0	0	0	0	0	coronavirus	1	0	0	0	3670	13	cefepime	7 days	0	1	0	1	0	0	0	0	0
	134	F	64	12	1	1	0	0	1	0	0	0	1	0	1	1	1	0	0	0	2	0	0	0	0	1	0	0	0	0	0	0	0	0	0	1	3750	13	0	0	0	1	0	1	0	0	0	0	0
	135	F	64	28	1	1	0	0	1	0	0	0	1	0	1	1	1	0	0	0	2.2	0	0	0	0	0	0	0	1	0	0	0	0	0	0	1	8900	12	piperacillin /tazobactam	10 days	1	1	0	1	0	0	0	0	0
	136	F	64	13	1	1	0	0	1	0	0	0	1	0	1	1	1	0	0	0	2.3	1	1	1	0	0	0	0	0	0	0	Streptococcus pneumoniae	0	1	0	0	12200	72	cefepime	7 days	1	1	0	0	1	0	1	0	0
	137	F	64	20	1	1	0	0	1	0	0	0	1	0	1	1	1	0	0	0	2.4	1	1	0	0	0	0	0	1	0	0	Erysipelothrix rhusiopathiae	0	0	1	0	9800	24	piperacillin /tazobactam	35 days	0	1	0	0	1	0	0	0	0
91	138	F	76	80	0	0	0	0	0	1	0	0	0	0	1	1	0	0	0	0	6	0	0	0	0	0	0	0	1	0	1	Enterococcus feacalis	0	1	0	0	4500	36	amoxicillin, ceftriaxone	42 days	1	0	1	0	1	0	1	1	1
92	139	M	61	56	0	1	0	0	1	0	0	0	1	1	0	0	0	0	0	0	0.1	1	1	0	1	0	0	0	0	0	0	E coli NDM, pseudomonas	0	1	0	0	9100	106	ceftazidim /avibactam, aztreonam, ciprofloxacine	21 days	1	0	0	0	1	0	0	1	1
93	140	M	71	25	0	1	0	1	0	1	0	0	1	0	1	1	0	0	0	0	0.8	1	1	0	1	0	0	0	0	0	0	Klebsiella pneumoniae ESBL	0	1	0	0	610	291	imipenem	21 days	1	0	0	0	1	0	0	0	0
	141	M	71	10	0	1	0	1	0	1	0	0	1	0	1	1	0	0	0	0	0.9	1	0	0	1	0	0	0	0	0	0	Klebsiella pneumoniae ESBL	0	1	0	0	7500	191	meropenem	14 days	0	1	0	0	0	0	0	0	0
94	142	F	59	7	0	0	0	0	0	1	0	0	0	1	0	1	0	0	0	0	2	1	0	0	1	0	0	0	0	0	0	Klebsiella pneumoniae	0	1	0	0	8900	344	cefotaxime	10 days	0	1	0	0	1	0	0	0	0
	143	F	59	6	0	0	0	0	0	1	0	0	0	1	0	1	0	0	0	0	2.5	1	0	0	1	0	0	0	0	0	0	E coli	0	1	0	0	5700	255	ceftriaxone	10 days	0	1	0	0	1	0	0	0	0
95	144	M	65	7	0	1	0	0	0	1	0	0	0	1	0	1	0	0	0	0	9	1	0	1	0	0	0	0	0	0	0	0	0	0	0	1	15000	133	cefotaxime	10 days	0	1	0	0	1	0	0	0	0
96	145	M	56	8	0	0	0	0	0	1	0	0	1	0	1	0	0	1	0	0	7	1	0	0	1	0	0	0	0	0	0	E coli	0	1	0	0	11400	66	cefotaxime	14 days	1	1	0	0	1	0	0	0	0
97	146	M	59	14	0	1	0	0	1	0	0	0	1	0	1	1	1	0	0	1	2	1	0	1	0	0	0	0	0	0	0	Staphylococcus aureus	0	1	0	0	5900	30	cloxacillin	7 days	0	0	0	0	1	0	0	0	0
98	147	M	36	9	0	1	0	0	0	0	0	1	0	0	1	0	0	1	0	0	11	1	0	0	0	0	0	0	1	0	0	Staphylococcus aureus	0	1	0	0	6900	24	cefazolin, amoxicillin	42 days	0	1	0	1	0	0	0	0	0
99	148	M	64	35	1	1	0	0	1	0	0	0	1	0	0	1	0	0	1	0	2	1	0	0	0	0	0	1	0	0	0	Proteus mirabilis, Enterococcus feacalis, Citrobacter freundii	0	1	0	0	12250	89	piperacillin /tazobactam	42 days	0	1	0	0	0	0	1	0	0
	149	M	64	10	1	1	0	0	1	0	0	0	1	0	0	1	0	0	1	0	2.2	0	0	1	0	0	0	0	0	0	0	pneumocystis jirovecii	0	0	1	0	12000	5	0	0	0	1	0	1	0	0	0	0	0
	150	M	64	17	1	1	0	0	1	0	0	0	1	0	0	1	0	0	1	0	2.3	1	1	0	0	0	0	1	0	0	0	0	0	0	0	1	7400	106	piperacillin /tazobactam	7 days	0	0	0	1	0	0	0	0	0
	151	M	64	6	1	1	0	0	1	0	0	0	1	0	0	1	0	0	1	0	2.4	1	1	0	0	0	0	0	1	0	0	E coli	0	1	0	0	11500	58	ceftriaxone	10 days	0	1	0	1	0	0	0	0	0
	152	M	64	10	1	1	0	0	1	0	0	0	1	0	0	1	0	0	1	0	3	0	0	0	0	0	1	0	0	0	0	0	0	0	0	1	9400	8	0	0	0	1	0	1	0	0	0	0	0
100	153	M	69	6	1	0	0	0	0	0	1	0	1	0	1	0	0	0	1	0	3	0	0	1	0	0	0	0	0	0	0	rhinovirus, influenza A	1	0	0	0	5900	11	cefepime, oseltamivir	7 days	0	1	0	0	0	0	0	1	0
101	154	M	66	8	0	1	0	0	1	0	0	0	1	1	0	1	0	0	0	0	0.3	1	0	1	0	0	0	0	0	0	0	VRS, Influenza A	1	0	0	0	3120	52	oseltamivir	5 days	0	1	0	1	0	0	0	0	0
102	155	M	59	7	0	1	0	0	1	0	0	0	1	1	0	1	0	0	0	0	0.3	1	1	0	1	0	0	0	0	0	0	E coli	0	1	0	0	5600	102	cefotaxime	14 days	0	1	0	1	0	0	0	0	0
103	156	M	57	19	0	0	0	0	1	0	0	0	1	1	0	1	0	0	0	0	0.5	1	1	1	1	0	0	0	0	0	0	E coli ESBL, pseudomonas	0	1	0	0	12800	132	meropenem	14 days	0	0	0	1	0	0	0	0	0
	157	M	57	33	0	0	0	0	1	0	0	0	1	1	0	1	0	0	0	0	0.7	1	0	0	0	0	0	0	1	0	0	trichosporon	0	0	1	0	17000	250	caspofungin, meropenem	30 days	1	0	1	0	0	0	0	1	1
104	158	M	50	11	0	1	1	1	0	1	0	0	1	0	1	0	0	0	0	0	2	1	1	0	1	0	0	0	0	0	0	Klebsiella pneumoniae	0	1	0	0	2740	88	ceftriaxone	14 days	0	1	0	1	0	0	0	0	0
[truncated: 3 more columns]
